# Supplementary material for: Circular RNA circHIPK3 Promotes the Proliferation and Differentiation of Chicken Myoblast Cells by Sponging miR-30a-3p
Source: Cells. 2019 Feb 19;8(2):177. doi: 10.3390/cells8020177 (PMC6406597; doi:10.3390/cells8020177)
Supplement: Supplementary file 1 [file cells-08-00177-s001.zip]

Archive with 1 entries (1 files):
- cells-444392-SI.tif
